# Supplementary material for: First report of the genus Rhyncholagena Lang, 1944 from the South China Sea, with the description of a new species (Crustacea, Copepoda, Harpacticoida, Miraciidae)
Source: Zookeys. 2018 Dec 11;(805):15–31. doi: 10.3897/zookeys.805.24331 (PMC6299063; doi:10.3897/zookeys.805.24331)
Supplement: XML Treatment for Rhyncholagena paraspinifer [file zookeys.805.24331-treatment1.xml]

<!DOCTYPE tp:taxon-treatment
  PUBLIC "-//TaxonX//DTD Taxonomic Treatment Publishing DTD v0 20100105//EN" "tax-treatment-NSO.dtd">
<tp:taxon-treatment xmlns:tp="http://www.plazi.org/taxpub"><tp:treatment-meta><kwd-group><label>Taxon classification</label><kwd><named-content xmlns:xlink="http://www.w3.org/1999/xlink" content-type="kingdom">Animalia</named-content></kwd><kwd><named-content xmlns:xlink="http://www.w3.org/1999/xlink" content-type="order">ORDO</named-content></kwd><kwd><named-content xmlns:xlink="http://www.w3.org/1999/xlink" content-type="family">FAMILIA</named-content></kwd></kwd-group><mixed-citation publication-type="journal"><person-group><name><surname>Ma</surname><given-names>Lin</given-names></name><name><surname>Li</surname><given-names>Xin-zheng</given-names></name></person-group><article-title>First report of the genus <italic><tp:taxon-name><tp:taxon-name-part taxon-name-part-type="genus" reg="Rhyncholagena">Rhyncholagena</tp:taxon-name-part></tp:taxon-name></italic> Lang, 1944 from the South China Sea, with the description of a new species (<tp:taxon-name><tp:taxon-name-part taxon-name-part-type="subphylum">Crustacea</tp:taxon-name-part></tp:taxon-name>, <tp:taxon-name><tp:taxon-name-part taxon-name-part-type="subclass">Copepoda</tp:taxon-name-part></tp:taxon-name>, <tp:taxon-name><tp:taxon-name-part taxon-name-part-type="order">Harpacticoida</tp:taxon-name-part></tp:taxon-name>, <tp:taxon-name><tp:taxon-name-part taxon-name-part-type="family">Miraciidae</tp:taxon-name-part></tp:taxon-name>)</article-title><source>Zookeys</source><day>11</day><month>12</month><year>2018</year><volume>2018</volume><issue>805</issue><fpage>15</fpage><lpage>31</lpage><pub-id pub-id-type="doi">10.3897/zookeys.805.24331</pub-id></mixed-citation></tp:treatment-meta><tp:nomenclature><tp:taxon-name>
                    <tp:taxon-name-part taxon-name-part-type="genus" reg="Rhyncholagena">Rhyncholagena</tp:taxon-name-part>
                    <tp:taxon-name-part taxon-name-part-type="species" reg="paraspinifer">paraspinifer</tp:taxon-name-part>
                    <object-id xmlns:xlink="http://www.w3.org/1999/xlink" content-type="zoobank" xlink:type="simple">http://zoobank.org/E4E9C696-1020-47DF-960B-E6ADE07C2C6B</object-id>
                  </tp:taxon-name><tp:taxon-status xmlns:xlink="http://www.w3.org/1999/xlink" xlink:type="simple">sp. n.</tp:taxon-status><xref ref-type="fig" rid="F1">Figs 1</xref><xref ref-type="fig" rid="F2">, 2</xref><xref ref-type="fig" rid="F3">, 3</xref><xref ref-type="fig" rid="F4">, 4</xref><xref ref-type="fig" rid="F5">, 5</xref><xref ref-type="fig" rid="F6">, 6</xref><xref ref-type="fig" rid="F7">, 7</xref><xref ref-type="fig" rid="F8">, 8</xref></tp:nomenclature><tp:treatment-sec sec-type="type locality" id="SECID0EDNAC"><title>Type locality.</title><p>South China Sea, sampling locality (<named-content xmlns:xlink="http://www.w3.org/1999/xlink" content-type="dwc:verbatimCoordinates" xlink:type="simple"><named-content content-type="geo-json" specific-use="{&#34;type&#34;:&#34;Point&#34;,&#34;coordinates&#34;:[110.724000,18.596833]}" id="NCID0EMNAC" xlink:type="simple">18°35.81'N, 110°43.44'E</named-content></named-content>), 30.1 m depth, soft mud, collected by JB Wang, LM Shuai, J Zhou, QX Han and L Ma, 19 October 2007.</p></tp:treatment-sec><tp:treatment-sec sec-type="material" id="SECID0ERNAC"><title>Material examined.</title><p>Holotype 1♀ dissected on three slides (MBM189117). Paratypes: 1♀ on one slide (MBM189079), 1♂ (MBM189080) on one slide and 6 ♀♀, 4 ♂♂ (MBM189081) in 70 % ethanol. Allotype1 ♂ on two slides (MBM189118). All paratypes and allotype were collected from the type locality.</p></tp:treatment-sec><tp:treatment-sec sec-type="description" id="SECID0EWNAC"><title>Description.</title><p><italic>Female</italic> (based on holotype and one paratype).</p><p><italic>Habitus</italic> (Figs <xref ref-type="fig" rid="F1">1A</xref>, <xref ref-type="fig" rid="F2">2A, B</xref>). Total length of holotype female (body plus caudal rami, excluding caudal setae): 710µm. Body long and cylindrical, widest at head, tapering posteriorly. Prosome four-segmented: cephalothorax (including two thoracic somites bearing maxilliped and P1) and three articulated somites bearing P2 to P4; all prosomites with row of spinules on posterior margins, respectively. Urosome five-segmented, comprising P5-bearing somite, genital double-somite, and three abdominal somites. Urosomites with rows of hyaline frills on dorsal edge respectively, excluding penultimate urosomite; urosomites ornamented with hyaline frills on ventral side. Genital field (Figure <xref ref-type="fig" rid="F2">2B</xref>) located rather proximally, genital apertures situated ventrally, covered by reduced P6 on both sides. Anal somite slightly cleft in posterior, unornamented, 0.4 times as long as wide; anal operculum narrow, unornamented. Caudal ramus almost as long as broad, carrying six setae: two outer setae, smooth; two medial setae, well developed; two inner setae, slender.</p><fig id="F1" position="float" orientation="portrait"><label>Figure 1.</label><caption><p><italic><tp:taxon-name><tp:taxon-name-part taxon-name-part-type="genus" reg="Rhyncholagena">Rhyncholagena</tp:taxon-name-part><tp:taxon-name-part taxon-name-part-type="species" reg="paraspinifer">paraspinifer</tp:taxon-name-part></tp:taxon-name></italic> sp. n. <bold>A</bold> Paratype (female,MBM189079) habitus, dorsal <bold>B</bold> Paratype (male, MBM189080) habitus, dorsal.</p></caption><graphic xmlns:xlink="http://www.w3.org/1999/xlink" xlink:href="zookeys-805-015-g001.jpg" position="float" orientation="portrait" xlink:type="simple" id="oo_248640.jpg"/></fig><fig id="F2" position="float" orientation="portrait"><label>Figure 2.</label><caption><p><italic><tp:taxon-name><tp:taxon-name-part taxon-name-part-type="genus" reg="Rhyncholagena">Rhyncholagena</tp:taxon-name-part><tp:taxon-name-part taxon-name-part-type="species" reg="paraspinifer">paraspinifer</tp:taxon-name-part></tp:taxon-name></italic> sp. n. Holotype <bold>A</bold> habitus, dorsal <bold>B</bold> urosome, ventral <bold>C</bold> labrum. Scale bars: 100μm (<bold>A, B</bold>); 50μm(<bold>C</bold>).</p></caption><graphic xmlns:xlink="http://www.w3.org/1999/xlink" xlink:href="zookeys-805-015-g002.jpg" position="float" orientation="portrait" xlink:type="simple" id="oo_248641.jpg"/></fig><p>Rostrum (Figs <xref ref-type="fig" rid="F2">2A</xref>, <xref ref-type="fig" rid="F4">4A</xref>) demarcated from cephalothorax, elongated, almost triangular with pair of sensillae on each side of rostrum approx. 1/3 from acute tip.</p><p>Labrum (Figure <xref ref-type="fig" rid="F2">2C</xref>) somewhat hexagonal, with toothed fringe at tip.</p><!--PageBreak--><!--PageBreak--><p>Antennule (Figure <xref ref-type="fig" rid="F3">3A</xref>) with eight segments; first segment and second segment the longest; aesthetasc on fourth segment reaching beyond distal end of terminal segment. Armature formula: 1-[1], 2-[7], 3-[7], 4-[3+<abbrev xmlns:xlink="http://www.w3.org/1999/xlink" xlink:title="aesthetasc" id="ABBRID0EFBAE" xlink:type="simple">aes</abbrev>], 5-[1], 6-[1], 7-[3], 8-[5].</p><fig id="F3" position="float" orientation="portrait"><label>Figure 3.</label><caption><p><italic><tp:taxon-name><tp:taxon-name-part taxon-name-part-type="genus" reg="Rhyncholagena">Rhyncholagena</tp:taxon-name-part><tp:taxon-name-part taxon-name-part-type="species" reg="paraspinifer">paraspinifer</tp:taxon-name-part></tp:taxon-name></italic> sp. n. Holotype <bold>A</bold> antennule <bold>B</bold> antenna; paratype (female, MBM189079) <bold>C</bold> mandible. Scale bar: 50 μm.</p></caption><graphic xmlns:xlink="http://www.w3.org/1999/xlink" xlink:href="zookeys-805-015-g003.jpg" position="float" orientation="portrait" xlink:type="simple" id="oo_248642.jpg"/></fig><p>Antenna (Figure <xref ref-type="fig" rid="F3">3B</xref>) biramous, small coxa without ornamentation. Allobasis elongated, about three times as long as coxa, with spinules on lateral margin. Exopod two-segmented, with 1:1.2 setae; <abbrev xmlns:xlink="http://www.w3.org/1999/xlink" xlink:title="the first segment of the exopod" id="ABBRID0ENCAE" xlink:type="simple">exp-1</abbrev> long, almost two times as long as <abbrev xmlns:xlink="http://www.w3.org/1999/xlink" xlink:title="exopod" id="ABBRID0ERCAE" xlink:type="simple">exp</abbrev>-2. Endopod one-segmented, with row of spines on inner and out edge, respectively; lateral armature consisting of three smooth setae; apical armature consisting of six elements: four geniculate setae, two slender and smooth setae.</p><!--PageBreak--><p>Mandible (Figure <xref ref-type="fig" rid="F3">3C</xref>) gnathobase with eight large, smooth teeth and one seta, outmost teeth combined with seta on the base. Basis with four rows of spinules and three setae. Exopod one-segmented, with one lateral seta, two terminal setae. Endopod one-segmented, with two lateral setae, four terminal setae.</p><p>Maxillule (Figure. 4B). Praecoxa and coxa demarcated. Arthrite with nine apical spines, two juxtaposed setae on surface. Coxal endite with two setae. Basis with four naked setae. Endopod one-segmented, with four naked setae. Exopod one-segmented, with two setae.</p><fig id="F4" position="float" orientation="portrait"><label>Figure 4.</label><caption><p><italic><tp:taxon-name><tp:taxon-name-part taxon-name-part-type="genus" reg="Rhyncholagena">Rhyncholagena</tp:taxon-name-part><tp:taxon-name-part taxon-name-part-type="species" reg="paraspinifer">paraspinifer</tp:taxon-name-part></tp:taxon-name></italic> sp. n. Holotype <bold>A</bold> rostrum <bold>B</bold> maxillule <bold>C</bold> maxilla <bold>D</bold> maxilliped. Scale bar: 50 μm.</p></caption><graphic xmlns:xlink="http://www.w3.org/1999/xlink" xlink:href="zookeys-805-015-g004.jpg" position="float" orientation="portrait" xlink:type="simple" id="oo_248643.jpg"/></fig><p>Maxilla (Figure <xref ref-type="fig" rid="F4">4C</xref>). Syncoxa with spinules along outer margin; with three endites bearing three, two, two setae, respectively. Allobasis with one claw and one seta. Endopod one-segmented, with four setae, respectively.</p><p>Maxilliped (Figure <xref ref-type="fig" rid="F4">4D</xref>). Subchelate. Syncoxa with several spinules along inner and distal margins, two setae located at distal margin. Basis with row of spinules and one seta on inner margin. Endopod one-segmented; with two setae and one strong claw.</p><!--PageBreak--><p>P1 (Figure <xref ref-type="fig" rid="F5">5A</xref>). Coxa with row of spines on anterior surface, row of spinules along outer margin. Basis bearing one outer plumose seta and one strong inner spinulose spine, terminal margin with spinules, surface with setules. Exopod three-segmented, short, reaching to nearly 4/5 length of <abbrev xmlns:xlink="http://www.w3.org/1999/xlink" xlink:title="the first segment of the endopod" id="ABBRID0EQEAE" xlink:type="simple">enp-1</abbrev>; outer margins of each segment ornamented with spinules; inner margins of <abbrev xmlns:xlink="http://www.w3.org/1999/xlink" xlink:title="exopod" id="ABBRID0EUEAE" xlink:type="simple">exp</abbrev>-2 and <abbrev xmlns:xlink="http://www.w3.org/1999/xlink" xlink:title="exopod" id="ABBRID0EYEAE" xlink:type="simple">exp</abbrev>-3 with setules; <abbrev xmlns:xlink="http://www.w3.org/1999/xlink" xlink:title="exopod" id="ABBRID0E3EAE" xlink:type="simple">exp</abbrev>-2 with one plumose seta; <abbrev xmlns:xlink="http://www.w3.org/1999/xlink" xlink:title="exopod" id="ABBRID0EAFAE" xlink:type="simple">exp</abbrev>-3 with two geniculate setae, two spinulose spines and one smooth spine. Endopod three-segmented, outer margins of each segment with spinules;<abbrev xmlns:xlink="http://www.w3.org/1999/xlink" xlink:title="the first segment of the endopod" id="ABBRID0EEFAE" xlink:type="simple">enp-1</abbrev> elongated, 1.8 times as long as <abbrev xmlns:xlink="http://www.w3.org/1999/xlink" xlink:title="endopod" id="ABBRID0EIFAE" xlink:type="simple">enp</abbrev>-2 plus <abbrev xmlns:xlink="http://www.w3.org/1999/xlink" xlink:title="endopod" id="ABBRID0EMFAE" xlink:type="simple">enp</abbrev>-3, inner margin with setules and one plumose seta; <abbrev xmlns:xlink="http://www.w3.org/1999/xlink" xlink:title="endopod" id="ABBRID0EQFAE" xlink:type="simple">enp</abbrev>-2 short, with one inner seta; <abbrev xmlns:xlink="http://www.w3.org/1999/xlink" xlink:title="endopod" id="ABBRID0EUFAE" xlink:type="simple">enp</abbrev>-3 longer than <abbrev xmlns:xlink="http://www.w3.org/1999/xlink" xlink:title="exopod" id="ABBRID0EYFAE" xlink:type="simple">exp</abbrev>-2, approx. twice as long as <abbrev xmlns:xlink="http://www.w3.org/1999/xlink" xlink:title="endopod" id="ABBRID0E3FAE" xlink:type="simple">enp</abbrev>-2.</p><p>P2–P3 (Figs <xref ref-type="fig" rid="F5">5B</xref>, <xref ref-type="fig" rid="F6">6A</xref>). Intercoxal sclerites approximately triangular, with two distal (or apical) projections. Coxae with row of spines on outer margins. Basis with rows of <!--PageBreak-->spines on anterior margins. Exopods and endopods three-segmented, outer margins of each segment ornamented with spinules; endopod nearly as long as exopod.</p><fig id="F5" position="float" orientation="portrait"><label>Figure 5.</label><caption><p><italic><tp:taxon-name><tp:taxon-name-part taxon-name-part-type="genus" reg="Rhyncholagena">Rhyncholagena</tp:taxon-name-part><tp:taxon-name-part taxon-name-part-type="species" reg="paraspinifer">paraspinifer</tp:taxon-name-part></tp:taxon-name></italic> sp. n. Holotype <bold>A</bold> P1, anterior <bold>B</bold> P2, anterior. Scale bar: 50 μm.</p></caption><graphic xmlns:xlink="http://www.w3.org/1999/xlink" xlink:href="zookeys-805-015-g005.jpg" position="float" orientation="portrait" xlink:type="simple" id="oo_248645.jpg"/></fig><fig id="F6" position="float" orientation="portrait"><label>Figure 6.</label><caption><p><italic><tp:taxon-name><tp:taxon-name-part taxon-name-part-type="genus" reg="Rhyncholagena">Rhyncholagena</tp:taxon-name-part><tp:taxon-name-part taxon-name-part-type="species" reg="paraspinifer">paraspinifer</tp:taxon-name-part></tp:taxon-name></italic> sp. n. Holotype <bold>A</bold> P3, anterior <bold>B</bold> P4, anterior. Scale bar: 50 μm.</p></caption><graphic xmlns:xlink="http://www.w3.org/1999/xlink" xlink:href="zookeys-805-015-g006.jpg" position="float" orientation="portrait" xlink:type="simple" id="oo_248646.jpg"/></fig><p>P4 (Figure <xref ref-type="fig" rid="F6">6B</xref>) Intercoxal sclerites almost quadrate, with two distal blunt projections. Coxa of almost rectangular shape with two rows of spinules on anterior surface. Basis with row of spines on anterior margin. Exopods and endopods three-segmented, endopod shorter than exopod. Setal formulae of female P1–P4 as follows:</p><table-wrap position="float" orientation="portrait"><table id="TID0EJMAC" rules="all"><tbody><tr><td rowspan="1" colspan="1"/><td rowspan="1" colspan="1">
                            <bold>Exp</bold>
                          </td><td rowspan="1" colspan="1">
                            <bold>Enp</bold>
                          </td></tr><tr><td rowspan="1" colspan="1">P1</td><td rowspan="1" colspan="1">0–1–1, 2, 2</td><td rowspan="1" colspan="1">1–1–0, 2, 1</td></tr><tr><td rowspan="1" colspan="1">P2</td><td rowspan="1" colspan="1">1–1–2, 2, 3</td><td rowspan="1" colspan="1">1–2–1, 2, 1</td></tr><tr><td rowspan="1" colspan="1">P3</td><td rowspan="1" colspan="1">1–1–2, 2, 3</td><td rowspan="1" colspan="1">1–1–3, 2, 1</td></tr><tr><td rowspan="1" colspan="1">P4</td><td rowspan="1" colspan="1">1–1–3, 2, 3</td><td rowspan="1" colspan="1">1–1–2, 2, 1</td></tr></tbody></table></table-wrap><!--PageBreak--><!--PageBreak--><!--PageBreak--><p>Right and left P5 (Figure <xref ref-type="fig" rid="F7">7C</xref>) not fused medially, baseoendopod and exopod separated. Baseoendopod reaching nearly to 1/5 length of exopod; with two plumose and three spinulose setae, second innermost one longer than others. Exopod nearly rectangular, 1.3 times as long as greatest width, ornamented with one spinulose and four naked setae, distalmost one longest.</p><fig id="F7" position="float" orientation="portrait"><label>Figure 7.</label><caption><p><italic><tp:taxon-name><tp:taxon-name-part taxon-name-part-type="genus" reg="Rhyncholagena">Rhyncholagena</tp:taxon-name-part><tp:taxon-name-part taxon-name-part-type="species" reg="paraspinifer">paraspinifer</tp:taxon-name-part></tp:taxon-name></italic> sp. n. Allotype <bold>A</bold> habitus, dorsal <bold>B</bold> urosome, ventral; holotype <bold>C</bold> P5. Scale bars: 100 μm(<bold>A, B</bold>); 50 μm(<bold>C</bold>).</p></caption><graphic xmlns:xlink="http://www.w3.org/1999/xlink" xlink:href="zookeys-805-015-g007.jpg" position="float" orientation="portrait" xlink:type="simple" id="oo_248647.jpg"/></fig><p><italic>Male</italic> based on allotype and one paratype differs from female as follows:</p><p>Body (Figs <xref ref-type="fig" rid="F1">1B</xref>, <xref ref-type="fig" rid="F7">7A</xref>) slightly shorter than female holotype, total length of allotype male (body plus caudal rami, excluding caudal setae): 610 µm. Urosome (Figure <xref ref-type="fig" rid="F7">7B</xref>) six-segmented, genital somite and the first abdominal somite separate, urosomites with rows of small spinules except penultimate urosomite. Caudal ramus as long as broad, with six setae.</p><p>Antennule (Figure <xref ref-type="fig" rid="F8">8A</xref>) nine-segmented, haplocer. Armature formula: 1-[1], 2-[8], 3-[2], 4-[6+<abbrev xmlns:xlink="http://www.w3.org/1999/xlink" xlink:title="aesthetasc" id="ABBRID0ENMAE" xlink:type="simple">aes</abbrev>], 5-[1], 6-[3], 7-[1], 8-[2], 9-[4], geniculation between sixth and seventh segments.</p><fig id="F8" position="float" orientation="portrait"><label>Figure 8.</label><caption><p><italic><tp:taxon-name><tp:taxon-name-part taxon-name-part-type="genus" reg="Rhyncholagena">Rhyncholagena</tp:taxon-name-part><tp:taxon-name-part taxon-name-part-type="species" reg="paraspinifer">paraspinifer</tp:taxon-name-part></tp:taxon-name></italic> sp. n. Allotype <bold>A</bold> antennule <bold>B</bold> P1, anterior <bold>C</bold> P2 endopod, anterior <bold>D</bold> P5 with one outer seta cutting; paratype (male, MBM189080; small arrow meaning one seta missing). Scale bars: 50 μm.</p></caption><graphic xmlns:xlink="http://www.w3.org/1999/xlink" xlink:href="zookeys-805-015-g008.jpg" position="float" orientation="portrait" xlink:type="simple" id="oo_248648.jpg"/></fig><p>Antenna, mandible, maxillule, maxilla, maxilliped, P3 and P4 similar to female.</p><p>P1 (Figure <xref ref-type="fig" rid="F8">8B</xref>). Coxa with four rows of spines on anterior surface and inner margin. Basis bearing one fingerlike spine and two spinous projections on inner margin; <abbrev xmlns:xlink="http://www.w3.org/1999/xlink" xlink:title="the first segment of the exopod" id="ABBRID0EYNAE" xlink:type="simple">exp-1</abbrev> without spines on outer margin. Other characters as in female.</p><p>P2 with protopod and exopod as in female holotype. Endopod (Figure <xref ref-type="fig" rid="F8">8C</xref>) two-segmented; <abbrev xmlns:xlink="http://www.w3.org/1999/xlink" xlink:title="the first segment of the endopod" id="ABBRID0ECOAE" xlink:type="simple">enp-1</abbrev> with one slender inner seta; <abbrev xmlns:xlink="http://www.w3.org/1999/xlink" xlink:title="endopod" id="ABBRID0EGOAE" xlink:type="simple">enp</abbrev>-2 modified as common in genus, with two slender setae on inner margin; one seta and one spinous spine on distal margin; one stout spine on outer margin.</p><p>P5 (Figure <xref ref-type="fig" rid="F8">8D</xref>) baseoendopod unseparated, with two spinous spines, reaching beyond the end of the exopod; exopod with denticles and four unequal setae, two pinnate, two slender and naked.</p><p>P6 (Figure <xref ref-type="fig" rid="F7">7B</xref>) reduced each to three setae inserted on distal margin of somite.</p></tp:treatment-sec><tp:treatment-sec sec-type="variability" id="SECID0EWOAE"><title>Variability.</title><p>Most morphological features are conservative, except body length. Body length of female varies from 450µm to 710µm and male from 460 µm to 610 µm.</p></tp:treatment-sec><tp:treatment-sec sec-type="etymology" id="SECID0E2OAE"><title>Etymology.</title><p>The species is named according to many spines on the body.</p></tp:treatment-sec></tp:taxon-treatment>
